# Supplementary material for: Synthesis and Evaluation of the First 68Ga-Labeled C-Terminal Hydroxamate-Derived Gastrin-Releasing Peptide Receptor-Targeted Tracers for Cancer Imaging with Positron Emission Tomography
Source: Molecules. 2024 Jun 28;29(13):3102. doi: 10.3390/molecules29133102 (PMC11243334; doi:10.3390/molecules29133102)
Supplement: Supplementary file 1 [file molecules-29-03102-s001.zip]

Archive with 1 entries (1 files):
- molecules-3069374-supplementary.pdf
